# Supplementary material for: An epidemiological and molecular study regarding the spread of vancomycin-resistant Enterococcus faecium in a teaching hospital in Bogotá, Colombia 2016
Source: BMC Infect Dis. 2019 Mar 15;19:258. doi: 10.1186/s12879-019-3877-7 (PMC6419805; doi:10.1186/s12879-019-3877-7)
Supplement: Supplementary file 4 — Table S1. Inpatient tracking within de hospital. X-axis corresponds to the days of month, starting from April 1st to June 30th. Y-axis corresponds to wards or floors and bed number. Only beds occupied by patients from the outbreak were included for each ward. Patients are represented by numbers from 1 to 16. Background colours represents clonal profiles, as described in Table 2 and Fig. 4. For the first three patients, the clonal profile was not determined, so they are shown in grey colour. Lighter shade of colours corresponds to the period in which the isolate had not yet been identified. Black colour indicates the sampling date from which the first VREfm was confirmed. Darker shade of colours indicates the period after VREfm confirmation. Red colour points out dates in which patients shared a room. (XLSX 29 kb) [file 12879_2019_3877_MOESM4_ESM.xlsx]

## Sheet: Sheet1
	W2	206
		207
		209
		211																																			6	6	6	6	6
		216
		218
		220																						1	1	1	1
		223
		225																																							2	2	2	2
		234
		237							9	9	9	9	9	9	9	9	9	9
		238	1
		239
		241																											4	4	4	4	4	4
		242																																				7	7	7	7
		243																																			4	4
		249														3	3	3	3	3	3
		257																																															15
	W3	365																9	9	9	9	9	9	9	9	9	9	9	9	9	9
		366																		2	2	2	2
		369
		372																							2	2	2	2	2	2
	W4	421																																														8	8
		430																			3	3	3	3	3	3	3	3	3	3	3	3	3	3	3	3	3	3	3	3	3	3	3	3	3	3	3	3	3
		453																					2	2	2
	W5	504																																				5	5	5	5	5
		506	1	1	1	1	1	1	1
		519
		520	11	11	11	11	11	11	11	11	11	11	11	11	11	11	11	11	11	11	11	11	11	11	11	11	11	11	11	11	11	11	11	11	11	11	11	11	11	11	11	11	11	11	11	11	11	11	11
		526																																				7
		528
		537																									1	1	1	1	1	1
		538
		540																																										2	2	2	2	2	2
		543
		544																																4	4	4	4	4	4	4	4	4	4	4	4	4	4	4	4
		545
		546																												2	2	2	2	2	2	2	2	2	2	2		7	7	7	7	7	7	7	7
		550
		551
		553
		554																																							6	6	6	6	6	6	6	6	6
	W6	613														4	4	4	4	4	4	4	4	4	4	4	4	4	4	7	7	7	7	7	7	7	7	7
		614																																								5	5	5	5	5	5	5	5
		616
		651																													9	9	9	9	9	9	9	9	9	9	9	9	9	9	9	9	9	9	9
	W7	703
		710
		723
		731	3	3	3	3	3	3
		735	2	2	2	2	2	2	2	2	2	2	2	2	2	2	2	2	2	2
		738
		743
		753										1	1	1	1	1	1	1	1	1	1	1	1	1
	W8	812
		819
		821
			1	2	3	4	5	6	7	8	9	10	11	12	13	14	15	16	17	18	19	20	21	22	23	24	25	26	27	28	29	30	1	2	3	4	5	6	7	8	9	10	11	12	13	14	15	16	17
			April																														May
[truncated: 44 more columns]
